# Supplementary material for: In-Situ Metabolic Profiling of Different Kinds of Rheum palmatum L. by Laser Desorption–Dielectric Barrier Discharge Ionization Mass Spectrometry Imaging
Source: Metabolites. 2024 Feb 21;14(3):131. doi: 10.3390/metabo14030131 (PMC10972210; doi:10.3390/metabo14030131)
Supplement: Supplementary file 1 [file metabolites-14-00131-s001.zip]

Archive with 1 entries (1 files):
- metabolites-2862491-supplementary.pdf
